# Supplementary material for: Isolation, purification, and characterization of polysaccharides from Dendrobium findlayanum: biological activities and potential therapeutic applications
Source: Front Nutr. 2025 Dec 12;12:1740458. doi: 10.3389/fnut.2025.1740458 (PMC12742315; doi:10.3389/fnut.2025.1740458)
Supplement: Supplementary file 1 [file Table_1.xlsx]

## Sheet: Sheet1
Primer sequence
Primers	Sequence
β-AactinF	GATGAGATTGGCATGGCTTT
β-AactinR	CACCTTCACCGTTCCAGTTT
IL-6F	TAACCCCACCACAAATGCC
IL-6R	CCCCAGTACATTCTCCGAA
IL-1βF	ATGGCTAACTACGGTGACAAC
IL-1βR	CCATDAGCCTCAAATAACAGGT
TNF-αF	TTGAGCATCCAACCCTCTGGC
TNF-αR	CCATCAGCCTCAAATAACAGGT
SODF	CACCATCTACTTCGAGCTG
SODR	AGCCTTGTGTATTATCTCC
CATF	TGTGAACTGTCCCTTCCGTG
CATR	CGTCTGTTCGGGAGCACTAA
GPX1F	CGGACCACCTGTTGAAAGCTC
GPX1R	TCCGCCAGTTCTTGTTGTCCA
Nrf2F	CACCACCTCAGGGTAATA
Nrf2R	GCGGCTTGAATGTTTGTC
KEAP1F	TACACGCCATGTGTTTGAACT
KEAP1R	CCTTCTTCGCCATTCTCAGC
HO-1F	GGCCTTGTATAATCCCTGAT
HO-1R	AAAGAGATAACAGGAACGGA
NQO1F	AAGGAGTTCCGGCTGTGATG
NQO1R	TGCGAAATGGCAACAACGAA
TLR4F	CACTTTATTCAGAGCCGTTG
TLR4R	CCTTAGCTGATTTGGTCGAA
NF-κBF	TATTGATGGCTGAGCAGCAG
NF-κBR	GGAGCTGTTGAATCCTGGAC
